# Supplementary material for: The TNFR superfamily member Fn14 impacts immunity and survival in experimental gliomas and response to immune checkpoint inhibitor therapy in glioblastoma patients
Source: Neurooncol Adv. 2026 Feb 12;8(1):vdag023. doi: 10.1093/noajnl/vdag023 (PMC12994697; doi:10.1093/noajnl/vdag023)
Supplement: vdag023_Supplementary_Data [file vdag023_supplementary_data.zip]

Archive with 4 entries (4 files):
- 27-Feb-2026_074259_NAdv_Fn14_paper_suppl2.docx
- 20-Feb-2026_115418_NAdv_Fn14_paper_suppl2.docx
- NAdv_Fn14_paper_suppl2.docx
- 28-Feb-2026_060256_NAdv_Fn14_paper_suppl2.docx
